# Supplementary material for: Behavioral Phenotyping of Bbs6 and Bbs8 Knockout Mice Reveals Major Alterations in Communication and Anxiety
Source: Int J Mol Sci. 2022 Nov 22;23(23):14506. doi: 10.3390/ijms232314506 (PMC9741393; doi:10.3390/ijms232314506)
Supplement: Supplementary file 1 [file ijms-23-14506-s001.zip]

Archive with 1 entries (1 files):
- ijms-2004672-supplementary.pdf
